# Supplementary material for: Nutraceutical Strategy to Counteract Eye Neurodegeneration and Oxidative Stress in Drosophila melanogaster Fed with High-Sugar Diet
Source: Antioxidants (Basel). 2021 Jul 27;10(8):1197. doi: 10.3390/antiox10081197 (PMC8388935; doi:10.3390/antiox10081197)
Supplement: Supplementary file 1 [file antioxidants-10-01197-s001.zip]

Archive with 1 entries (1 files):
- antioxidants-1303537-supplementary.pdf
